# Supplementary material for: Anti-Inflammatory Effect of Charantadiol A, Isolated from Wild Bitter Melon Leaf, on Heat-Inactivated Porphyromonas gingivalis-Stimulated THP-1 Monocytes and a Periodontitis Mouse Model
Source: Molecules. 2021 Sep 17;26(18):5651. doi: 10.3390/molecules26185651 (PMC8466092; doi:10.3390/molecules26185651)
Supplement: Supplementary file 1 [file molecules-26-05651-s001.zip]

Archive with 1 entries (1 files):
- molecules-1335033-supplementary.pdf
